# Supplementary material for: Serum Antibody Response Comparison and Adverse Reaction Analysis in Healthcare Workers Vaccinated with the BNT162b2 or ChAdOx1 COVID-19 Vaccine
Source: Vaccines (Basel). 2021 Nov 24;9(12):1379. doi: 10.3390/vaccines9121379 (PMC8708890; doi:10.3390/vaccines9121379)
Supplement: Supplementary file 1 [file vaccines-09-01379-s001.zip]

Archive with 1 entries (1 files):
- vaccines-1470176-supplementary.pdf
